# Supplementary material for: Integrative and deep learning-based prediction of therapy response in ovarian cancer
Source: J Exp Clin Cancer Res. 2025 Nov 28;44:313. doi: 10.1186/s13046-025-03554-w (PMC12661774; doi:10.1186/s13046-025-03554-w)
Supplement: Supplementary file 1 — Supplementary Material 1. [file 13046_2025_3554_MOESM1_ESM.xlsx]

## Sheet: TABLE 1
Characteristics of patients with ovarian cancer
Patient No.	Age	Grade	FIGO stage	Histological type	Response	CA125	HE4	ROMA	BMI	HCT [%]	HGB [G/DL]	MCH [pg]	MCHC [G/DL]	MCV [FL]	MPV [FL]	PLT [K/UL]	RBC [M/UL]	WBC [K/UL]	RDW-CV [%]	RDW-CD [FL]	PDW [FL]	P-LCR [%]	PCT [%]
24	39	2	2	Mucinous	N	1194	113.9	42.89	20.55	28.7	9.6	30.4	33.4	90.8	9.9	164	3.16	7.22	13.4	44.3	10.1	22.7	0.16
33	39	2	2	HGSOC	R	240.6	144	54.27	31.23	38.3	13.3	28.7	34.7	82.7	9.2	314	4.63	5.91	12.8	38.5	9	17.9	0,29
34	85	3	3	HGSOC	N	29.4	114.2	33.46	23.12	31.5	10.3	29	32.7	88.7	10.9	185	3.55	2.82	15.7	51	13.2	32.1	0.2
36		1	2	Endometrioid	N	4215	635.3			38.6	12.6	29	32.6	88.7	11.2	272	4.35	4.96	12.5	40.8	12.7	34.4	0.3
37	56	1	2	Clear Cell Carcinoma	N	28.32			24.08	42.4	14.8	31	34.9	88.7	11.2	257	4.78	7.85	12.2	40.2	13.7	35	0.29
38	55	3	3	HGSOC	N				28.98	42.6	14	27.8	32.9	84.5	10.6	431	5.04	6.44	11.8	35.8	12.3	30.5	0.46
39	71	3	1	HGSOC	N	303.5	81.6	66.19	23.42	40	13.1	28.1	32.8	85.7	9.4	275	4.67	8.2	13.6	42	9.9	19.4	0.26
43		3	3	HGSOC	N	259			32.81	38	12.8	29.4	33.7	87.4	9.7	215	4.35	5.98	13.5	42.8	9.7	21.6	0.21
44	81	3	3	HGSOC	R	7623			22.96	38.9	12.8	26.8	32.9	81.4	10.1	157	4.78	24.6	14.6	41.4	11	26	0
45	64	3	3	HGSOC	N	2017	502.4	98.11	24.48	39.3	12.6	28.1	32.1	32.1	87.7	9.3	4.48	7.31	14.2	45.7	9.4	19	0.37
57		3	2	HGSOC	N	159.7				39	46.6	88.9	34.1	88.9	6.9
58		3	3	HGSOC	N	223				33.8	11.4	31.8	33.7	94.4	7.1	259	3.58	8.53	13.9		52.2		0.18
59	74	1	3	LGSOC	R	179.1	1718	96.94	29.49	21.7	7.4	32.7	34.1	96	10	132	2.26	9.83	14.5	51.3	10.7	24.9	0.13
60		3	3	HGSOC	N					38.8	13.5	31.7	34.8	91.3	8.1	261	4.25	6.41	12.3		66.4		0.21
62	56	1	2	Endometrioid	R	11.2			29.74	42.4	14.4	29.4	34	86.5	10.8	256	4.9	7.61	12.8	40.1	13.2	33	0.28
64	64	3	3	HGSOC	N				24.44	42.3	14.5	30.2	34.3	88.1	10.5	346	4.8	9.26	11.9	38.3	11.2	28	0.37
65	74	3	2	HGSOC	R	1156	900	98.44	27.21	37.7	12.4	28.1	32.9	85.3	9.4	314	4.42	10.66	14	43.7	9.9	19.1	0.29
67		3	3	HGSOC	N					39.3	12.7	27.6	32.3	85.5	7.3	567	4.59	7.42	2.6		52.1		0.41
68		3	2	Mucinous	N					32.6	10.5	26.4	32.1	82.4	7.7	271	3.96	14.49	15.6		54		0.21
69	58	3	2	HGSOC	R	72.1	54.9	31.16	27.89	38.6	12.9	27.7	33.4	83	11.5	273	4.65	10.3	13.2	39.8	14.6	37.9	0.31
73	84	1	2	LGSOC	N	114.8	73.9	46.43		37.1	12.2	28.6	32.9	87.1	12.2	308	4.26	6.66	14.1	45.1	15.8	43.5	0.38
76	44	3	2	HGSOC	N	42.83	56.7	10.39	27.14	36.5	12.3	30.3	33.7	89.9	11.5	203	4.06	4.64	12.6	41.3	14.2	37.8	0.23
78	58	3	3	HGSOC	N	279.4	169.7	79.78		38.8	13.2	30.5	34	89.6	10.2	340	4.33	5.4	12.4	41	11.6	26.7	0.35
85	62	3	2	Endometrioid	N	3218	1850	99.65	21.45	34.3	11.5	30.1	33.5	89.8	10.3	376	3.82	9.38	13.2	43.8	11.5	27.4	0.39
88	40	2	2	Endometrioid	N	26.81	72	16.58	23.08	29.8	10	28.8	33.6	85.9	10.7	278	3.47	5.05	13.1	40.5	12.2	30.6	0.3
89	54	3	2	Endometrioid	R	3213	70.9	90.49	26.06	41.5	13.7	28.9	33	87.6	9.4	328	4.74	6.62	13	41.1	10.02	20.2	0.31
92	68	3	3	HGSOC	N	2709	2508	99.71	25.06	34.1	10.8	29.8	31.7	93.9	10.6	170	3.63	6.65	13.7	47.1	11.4	28.4	0.18
94	42	3	3	HGSOC	R	472.6	352	91.23	23.62	36.9	12.3	27.6	33.3	82.9	10.4	296	4.45	13.87	13.1	39.2	12.1	27.8	0.31
95	64	3	3	Endometrioid	R	1196	311	95.55	28.69	41.8	13.7	26.5	32.8	80.9	13.1	219	5.17	6.88	13.2	38.3	20.6	51.6	0.29
98	56	3	2	HGSOC	N	2400	472.4	98.22	28.23	39.9	12.9	30	32.3	92.8	10.9	425	4.3	8.46	42.3	42.1	13	33.5	0.46
101	71	3	3	Glandular	N	1262	1653	99.22	23.44	37	12.6	29.7	34.1	87.3	9.4	380	4.24	4.06	11.9	37.6	9.9	19.5	0.36
117		3	2	Glandular	N	1274	78.4	84.29	22.31	38.5	12.6	27.9	32.7	85.4	9.9	248	4.51	6.12	13.7	42.7	10.8	23.8	0.24
120		3	2	HGSOC	N	1168	224	93.75	22.43	28.1	9	29.4	32	91.8	9.4	398	3.06	6.46	13.3	44.4	9.4	19.9	0.37
121	63	3	3	HGSOC	N		1356		28.23	35.8	12.2	29	34.1	85	10.1	328	4.21	11.1	13.2	40.5		26.1	0.33
122	52	3	2	Glandular	N	2751	1400	99.47	21.87	42.6	14.4	30.5	33.8	90.3	9.6	308	4.72	8	13.1	43	10.7	21.9	0.3
NR-nonresponder
R-responders

## Sheet: TABLE  2
	OR	95%CI low	95%CI high	p	FDR
Grade	0.647036	0.244065	1.71534	0.381473	0.762947	All patients - simple
Stage	1.07349	0.269313	4.27899	0.919934	0.919934	All patients - simple
	OR	95%CI low	95%CI high	p	FDR
Grade	0.613589	0.219954	1.71168	0.350751	0.701501	All patients - multiple
Stage	1.30328	0.289682	5.86343	0.729929	0.729929	All patients - multiple
	OR	95%CI low	95%CI high	p	FDR
Grade	0	0	inf	0.981883	0.981883	HGSOC - simple
Stage	0.537178	0.103526	2.78732	0.459464	0.918927	HGSOC - simple
	OR	95%CI low	95%CI high	p	FDR
Grade	0					HGSOC - multiple
Stage	0.7073	0.119217	4.19631	0.703051		HGSOC - multiple
	OR	95%CI low	95%CI high	p	FDR
Grade	0.788652	0.22297	2.78949	0.7126	0.7126	Non-HGSOC - simple
Stage	9	0.521765	155.242	0.130474	0.260949	Non-HGSOC - simple
	OR	95%CI low	95%CI high	p	FDR
Grade	0.634403	0.14474	2.78062	0.54613	0.54613	Non-HGSOC - multiple
Stage	10.9621	0.524234	229.224	0.122679	0.245358	Non-HGSOC - multiple

## Sheet: TABLE 3
====== ALL =======
Age RESP=60.22 NONRESP=60.71 p=1
BMI RESP=27.43 NONRESP=24.73 p=0.03721
HCT [%] RESP=37.53 NONRESP=36.90 p=0.5333
HGB [G/DL] RESP=12.54 NONRESP=13.57 p=0.3952
MCH [pg] RESP=28.49 NONRESP=31.69 p=0.04134
MCHC [G/DL] RESP=33.46 NONRESP=33.26 p=0.5577
MCV [FL] RESP=85.14 NONRESP=86.38 p=0.02468
MPV [FL] RESP=10.43 NONRESP=12.81 p=0.7767
PLT [K/UL] RESP=254.33 NONRESP=290.97 p=0.3797
RBC [M/UL] RESP=4.44 NONRESP=4.17 p=0.03335
WBC [K/UL] RESP=10.70 NONRESP=7.15 p=0.0465
RDW-CV [%] RESP=13.47 NONRESP=13.99 p=0.639
RDW-CD [FL] RESP=41.49 NONRESP=42.38 p=0.2132
PDW [FL] RESP=12.35 NONRESP=19.06 p=0.5045
P-LCR [%] RESP=28.71 NONRESP=27.70 p=0.821
PCT [%] RESP=0.25 NONRESP=0.30 p=0.2649
====== HGSOC =======
Age RESP=58.80 NONRESP=62.80 p=0.7128
BMI RESP=26.58 NONRESP=26.21 p=1
HCT [%] RESP=38.08 NONRESP=37.36 p=0.71
HGB [G/DL] RESP=12.74 NONRESP=14.49 p=0.9341
MCH [pg] RESP=27.78 NONRESP=33.23 p=0.0103
MCHC [G/DL] RESP=33.44 NONRESP=33.20 p=0.6487
MCV [FL] RESP=83.06 NONRESP=85.60 p=0.004128
MPV [FL] RESP=10.12 NONRESP=14.43 p=1
PLT [K/UL] RESP=270.80 NONRESP=294.15 p=0.6624
RBC [M/UL] RESP=4.59 NONRESP=4.19 p=0.0983
WBC [K/UL] RESP=13.07 NONRESP=7.01 p=0.0418
RDW-CV [%] RESP=13.54 NONRESP=14.47 p=0.631
RDW-CD [FL] RESP=40.52 NONRESP=42.67 p=0.2786
PDW [FL] RESP=11.32 NONRESP=21.14 p=0.4043
P-LCR [%] RESP=25.74 NONRESP=26.92 p=0.5058
PCT [%] RESP=0.24 NONRESP=0.31 p=0.4305
====== non-HGSOC =======
Age RESP=62.00 NONRESP=57.71 p=0.5699
BMI RESP=28.49 NONRESP=22.40 p=0.006061
HCT [%] RESP=36.85 NONRESP=36.16 p=0.5712
HGB [G/DL] RESP=12.30 NONRESP=12.08 p=0.569
MCH [pg] RESP=29.38 NONRESP=29.24 p=1
MCHC [G/DL] RESP=33.48 NONRESP=33.36 p=0.671
MCV [FL] RESP=87.75 NONRESP=87.64 p=0.8318
MPV [FL] RESP=10.83 NONRESP=10.21 p=0.6703
PLT [K/UL] RESP=233.75 NONRESP=286.20 p=0.2288
RBC [M/UL] RESP=4.27 NONRESP=4.13 p=0.2398
WBC [K/UL] RESP=7.73 NONRESP=7.38 p=0.6354
RDW-CV [%] RESP=13.38 NONRESP=13.28 p=1
RDW-CD [FL] RESP=42.70 NONRESP=42.00 p=0.7105
PDW [FL] RESP=13.63 NONRESP=16.14 p=1
P-LCR [%] RESP=32.43 NONRESP=28.76 p=0.8252
PCT [%] RESP=0.25 NONRESP=0.29 p=0.3935

## Sheet: TABLE 4
SOMATIC MUTATIONS
PATIENTS	GENE
24	DNAH14
24	GBP1
24	NBPF10
24	NBPF14
24	NBPF14
24	NBPF14
24	NBPF8
24	NTNG1
24	PLEKHN1
24	PLEKHO1
24	RAB3GAP2
24	RSBN1
24	SIPA1L2
24	TUT4
24	UHMK1
24	WDR3
24	ADAMTS14
24	AIFM2
24	FBH1
24	HPSE2
24	HSD17B7P2
24	PTPRE
24	RPL13AP5
24	ZSWIM8
24	ZSWIM8
24	API5
24	ATG13
24	CDC42BPG
24	DDX6
24	HEPHL1
24	HSD17B12
24	LMNTD2
24	LOC100128494
24	NELL1
24	PITPNM1
24	SRPRA
24	GPR182
24	HMGA2
24	MAPKAPK5
24	MYRFL
24	NR1H4
24	PRH2
24	PTPRQ
24	WASH8P
24	ADPRHL1
24	ING1
24	MYCBP2
24	CEP170B
24	KIAA0586
24	CHRFAM7A,CHRNA7
24	GOLGA6L17P
24	HCN4
24	RAD51
24	RASGRP1
24	TRIM69
24	WDR93
24	ZNF774
24	ATP2C2-AS1
24	C1QTNF8
24	ITGAD
24	PIEZO1
24	SLC7A5
24	SPIRE2
24	ABCC3
24	ASPSCR1
24	DNAH17
24	DNAH2
24	ITGB4
24	KCNJ2
24	MAP2K3
24	RHBDF2
24	SGSH
24	ST6GALNAC1
24	STAT5A
24	HAUS1
24	TMEM200C
24	TSHZ1
24	ATP8B3
24	BTBD2
24	COLGALT1
24	DMAC2
24	FCGBP
24	LIG1
24	LOC100507373
24	LSR
24	NAPSA
24	NECTIN2
24	ZFP30
24	ZNF230
24	ZNF304
24	ALPG
24	ATG9A
24	CD8B2
24	CENPO
24	FAM228B
24	LRP1B
24	NCOA1
24	NRXN1
24	TANC1
24	THSD7B
24	WDPCP
24	FRG1EP
24	MIR4477B,MIR4477A
24	ADORA2A
24	KIAA1671
24	MTMR3
24	POM121L10P
24	POTEH
24	PPP6R2
24	RANGAP1
24	USP18
24	ATP2C1
24	GUCA1C
24	MRAS
24	MUC4
24	NCEH1
24	SCHIP1,IQCJ-SCHIP1
24	SUCLG2
24	TBC1D23
24	ZIC4
24	ANK2
24	APBB2
24	HERC6
24	KLHL2
24	MANBA
24	PDE6B
24	FBXL7
24	TMEM267
24	ADGRB3
24	CDK19
24	GTF2H5
24	MARCKS
24	MYB
24	PRICKLE4
24	ZC2HC1B
24	ASZ1
24	CNTNAP2
24	COL1A2
24	ITPRID1
24	MGAM
24	PON2
24	STAG3
24	ZNF394
24	AGO2
24	CYRIB
24	DOCK5
24	KIF13B
24	MYOM2
24	TSNARE1
24	AQP7P1
24	CEMIP2
24	CNTNAP3B
24	LERFS,LOC728673
24	NIBAN2
24	TLE1
24	ZMYND19
24	CRLF2
24	CRLF2
24	DIAPH2
24	GAGE2C,GAGE2B,GAGE2A
24	STS
24	TAF1
33	ACAP3
33	AMPD1
33	ASPM
33	CFAP57
33	DCST1-AS1
33	EDARADD
33	EFCAB7
33	ESPNP
33	ESPNP
33	FAAH
33	FCGR3A
33	GNPAT
33	HJV
33	HYDIN2
33	KIF1B
33	LYPD8
33	MEF2D
33	MEF2D
33	MIER1
33	MTMR11
33	NBPF1
33	NBPF1
33	NBPF11
33	NBPF12
33	NBPF14
33	NBPF14
33	NBPF14
33	NBPF15
33	NBPF25P
33	NBPF8
33	NFIA
33	PAPPA2
33	PDE4B
33	PEF1
33	PKN2
33	PODN
33	RSPO1
33	SCAMP3
33	SFT2D2
33	TMEM39B
33	USP24
33	WDR3
33	ANKRD26
33	BMS1P4-AGAP5
33	CCAR1
33	DUSP13
33	HSD17B7P2
33	LOC107984282
33	PGBD3,ERCC6
33	PKD2L1
33	SVIL2P
33	SVIL2P
33	ABCG4
33	ACAT1
33	AGBL2
33	CREB3L1
33	CRTAM
33	MMP20
33	MUC2
33	MUC5B
33	PAAF1
33	PC
33	SLC22A18
33	SYT9
33	ZDHHC5
33	ABCC9
33	ARID2
33	C1S
33	GALNT9
33	GOLGA3
33	KCNA1
33	KRT18
33	NCAPD2
33	PDE1B
33	POU6F1
33	RPL6
33	SRSF9
33	CBY2
33	CTAGE10P
33	ASB2
33	BTBD7
33	DGLUCY
33	DHRS4L2,DHRS4
33	FBXO34
33	GNPNAT1
33	KIAA0586
33	LOC101926933
33	MYH6
33	PSEN1
33	PSMC1
33	SERPINA12
33	SOS2
33	SYNE2
33	WDR25
33	AKAP13
33	DPH6-DT
33	FEM1B
33	GOLGA6A
33	HERC2
33	KNL1
33	MYO5C
33	PARP6
33	RNF111
33	TERB2
33	DDX19A
33	ENKD1
33	GRIN2A
33	GRIN2A
33	HSDL1
33	NUP93
33	PDPR
33	PKD1
33	PKD1P4-NPIPA8
33	RAB11FIP3
33	SLC6A2
33	SLC9A5
33	SPG7
33	ZFP1
33	ABR
33	FBF1
33	HELZ
33	KRT17P1
33	KRT17P1
33	MARCHF10
33	MSI2
33	MYH10
33	NCOR1
33	SKAP1
33	SYNGR2
33	NAPG
33	NDUFV2
33	ADAMTS10
33	APC2
33	C19orf44
33	CEACAM16
33	CYP2A6
33	CYP2B6
33	CYP2F1
33	ELAVL1
33	ETHE1
33	FCGBP
33	HDGFL2
33	LAIR1
33	LOC105372273
33	NFIC
33	NLRP4
33	PTGIR
33	RHPN2
33	RPSAP58
33	ZNF43
33	ZNF552
33	ZNF99
33	ALPI
33	ANKRD20A8P
33	ANKRD36
33	ARL5A
33	CAMKMT
33	KCNH7
33	KIAA2012
33	LOC101927050
33	MAP3K19
33	NCK2
33	NRP2
33	NUP35
33	OTOF
33	POTEF
33	POTEJ
33	PPP1R7
33	RABL2A
33	RBKS
33	RNF103
33	SLC5A6
33	STK17B
33	TNS1
33	ANGPT4
33	BPIFB2
33	EPB41L1
33	TMEM74B
33	WFDC3
33	BAGE2
33	BAGE2
33	BAGE2
33	LOC100507412,RNA28SN5
33	PCNT
33	PCNT
33	RNA28SN5
33	SLC5A3
33	SYNJ1
33	TEKT4P2
33	TEKT4P2
33	TRPM2
33	GUSBP11
33	L3MBTL2
33	LOC102723769
33	NCAPH2
33	TAB1
33	TAB1
33	TPTEP1
33	ACKR4
33	EPHB1
33	ERC2
33	EXOSC7
33	IFT122
33	IQCB1
33	IQCG
33	ITPR1
33	LRRIQ4
33	PAK2
33	PPARG
33	SDHAP1
33	SEMA5B
33	SLC9C1
33	VGLL4
33	VWA5B2
33	AFF1
33	CCDC158
33	CNOT6L
33	KIAA1109
33	MAML3
33	POLR2B
33	QRFPR
33	TECRL
33	TMEM150C
33	WDR19
33	ALDH7A1
33	CCDC192
33	CDC20B
33	CDH9
33	DAP
33	DTWD2
33	KCNMB1
33	LCP2
33	LOC728613
33	NEURL1B
33	PDE4D
33	PFN3
33	SLC12A7
33	AK9
33	ALDH5A1
33	ALDH5A1
33	BMP5
33	CAPN11
33	DACT2
33	MEP1A
33	MTCH1
33	POM121L2
33	RIPOR2
33	TMEM14B
33	VPS52
33	AOAH
33	BRAF
33	CCDC146
33	CCT6A
33	DNAH11
33	KMT2C
33	KMT2C
33	LOC100630923
33	MGAM2
33	NACAD
33	NDUFA4
33	NRCAM
33	NYAP1
33	PEG10
33	POLM
33	RHEB
33	SAMD9L
33	SPDYE7P
33	UBN2
33	C8orf31
33	EFR3A
33	FER1L6-AS1
33	LOC101929066
33	MROH6
33	MYOM2
33	RUNX1T1
33	SORBS3
33	UBR5
33	VPS13B
33	YWHAZ
33	AK1
33	C9orf131
33	CNTNAP3
33	HMCN2
33	KCNT1
33	LAMC3
33	MTAP
33	NUTM2G
33	RXRA
33	SMARCA2
33	ZNF169
33	GeneName
33	ALG13
33	CFP
33	HDAC8
33	HUWE1
33	HUWE1
33	MAGEA11
33	MMGT1
33	MPP1
33	P2RY10
33	PHF8
33	PIR-FIGF
33	SLC6A8
33	SSX3
33	TCP11X1,TCP11X2
34	ARID1A
34	CACNA1E
34	CCDC27
34	CFAP74
34	CLCNKA
34	DCAF6
34	FCGR2C
34	FCMR
34	FCRL2
34	IL6R
34	INPP5B
34	ITPKB
34	KIAA1522
34	LRRC47
34	LRRIQ3
34	MTR
34	NBPF11
34	NBPF15
34	NBPF20
34	PLEKHN1
34	PLOD1
34	PRAMEF17
34	PRAMEF27
34	RABGAP1L
34	RPS6KC1
34	S100A7A,S100A8
34	SLC25A33
34	SPEN
34	SYT6
34	TNN
34	VTCN1
34	ZMPSTE24
34	AGAP5
34	C10orf90
34	CDH23
34	DPYSL4
34	DUSP13
34	EBF3
34	FAM21EP
34	FBH1
34	FFAR4
34	GLUD1
34	KCNMA1
34	PARGP1,PARGP1-AGAP4
34	SEC23IP
34	SFTPA1
34	SLIT1
34	ST8SIA6
34	TCF7L2
34	TNKS2
34	UNC5B
34	AGBL2
34	FLI1
34	FOLH1
34	IGSF9B
34	KIAA1549L
34	KMT5B
34	LRP5
34	MICAL2
34	MICAL2
34	MICAL2
34	OR1S1
34	OR4D10
34	OR51D1
34	OR8G2P
34	SAC3D1
34	TRIM51EP
34	UNC93B1
34	CEP290
34	CYP27B1
34	FGD4
34	GCN1
34	GLI1
34	HSP90B1
34	KSR2
34	LOC642846
34	LRP6
34	PDE3A
34	RPH3A
34	SDS
34	SETD1B
34	SP7
34	STAT2
34	ATP7B
34	C13orf46
34	CDX2
34	MRPS31
34	SOX1-OT
34	ADAM21P1
34	ADAM21P1
34	ATG2B
34	CARMIL3
34	DGLUCY
34	ERH
34	RGS6
34	SEC23A
34	SOS2
34	SYNE3
34	TDRD9
34	UNC79
34	VASH1
34	BNIP2
34	LOC101928042
34	LOC102724135
34	LOC102724135
34	MIR4713HG
34	MYO5C
34	PDCD6IPP2
34	WHAMMP1,LOC100288203
34	GAN
34	ITGAM
34	JPH3
34	LOC100129697
34	NDUFAB1
34	NLRC5
34	NMRAL1
34	PDXDC1
34	PDXDC2P-NPIPB14P
34	SLC5A2
34	SSTR5
34	ARHGEF15
34	EFCAB3
34	FAAP100
34	NCBP3
34	NOS2
34	RNF43
34	SEZ6
34	SRCIN1
34	TBC1D16
34	TP53
34	TRPV1
34	ASXL3
34	ACSBG2
34	CEACAM4
34	CYP2A7
34	ELL
34	GNG7
34	GNG7
34	HMG20B
34	HSD11B1L
34	LAIR1
34	LILRB4
34	MED16
34	NLRP4
34	TMED1
34	VRK3
34	ZNF460
34	ZNF799
34	ADCY3
34	ANKRD36C
34	AOX1
34	APOB
34	CACNB4
34	EPAS1
34	EPHA4
34	GREB1
34	HOXD11
34	KIAA2012
34	LOXL3,DOK1
34	MFF-DT
34	PIKFYVE
34	SH3RF3
34	SIX2
34	TEX51
34	UXS1
34	FRG2EP
34	HAO1
34	HCK
34	ISM1
34	PHACTR3
34	PTPRT
34	RIPOR3
34	RNF114
34	RSPO4
34	SDC4
34	SNAP25-AS1
34	SOGA1
34	BAGE2
34	KRTAP13-2
34	LINC01547
34	LINC01667
34	PRMT2
34	TTC3
34	CDC45
34	EWSR1
34	MOV10L1
34	POM121L9P
34	TCN2
34	TMPRSS6
34	ARL6
34	C3orf52
34	HTR1F
34	HTR3C
34	KALRN
34	OPA1
34	PFKFB4
34	POLQ
34	PPM1L
34	TKT
34	TRIM59-IFT80
34	XCR1
34	ADD1
34	ARAP2
34	DCLK2
34	FRAS1
34	PCDH18
34	SEL1L3
34	SH3D19
34	SH3RF1
34	SNX25
34	AFAP1L1
34	EDIL3
34	FYB1
34	GABRA6
34	ITGA1,PELO
34	LOC442132
34	MROH2B
34	PCDHGA1
34	RAD50
34	SLU7
34	TRPC7
34	ZNF608
34	DOP1A
34	DST
34	GSTA4
34	H2AC17
34	NFKBIE
34	NRN1
34	PACSIN1
34	PHACTR2
34	RSPH9
34	RTN4IP1
34	SLC16A10
34	ZNF318
34	ADCY1
34	CFTR
34	CRPPA
34	CTTNBP2
34	CUX1
34	IRF5
34	LOC100130849
34	NUP205
34	OCM2
34	PHF14
34	RFC2
34	TFEC
34	TNS3
34	TYW1B
34	VSTM2A
34	ZNF316
34	COL22A1
34	CYP11B1
34	EXT1
34	FAM85A
34	KHDRBS3
34	MATN2
34	MYBL1
34	PTK2
34	VPS13B
34	C9orf24
34	CBWD3
34	GDA
34	GPSM1
34	HMCN2
34	LOC642929
34	PTAR1
34	TNC
34	TOR4A
34	ZNF169
34	GeneName
34	LOC100233156
34	ATRX
34	CACNA1F
34	JPX,FTX
36	ADAMTSL4
36	AGRN
36	CD247
36	CEP104
36	CTH
36	CTPS1
36	DAP3
36	EPHA10
36	F5
36	GSTM2
36	HDGF
36	HSD3B2
36	INPP5B
36	LAX1
36	LUZP1
36	MROH7
36	NBPF1
36	NBPF14
36	NBPF25P
36	NBPF3
36	NBPF9
36	OBSCN
36	PCNX2
36	PDE4DIP
36	PDE4DIPP2
36	PHC2-AS1
36	PI4KB
36	PRAMEF15
36	RABGAP1L
36	RASSF5
36	RCC2
36	SRGAP2
36	TNNI3K,FPGT-TNNI3K
36	TRAF3IP3
36	AGAP9
36	ANXA7
36	CFAP46
36	CUL2
36	DMBT1
36	DRGX
36	IDI1
36	JAKMIP3
36	KAT6B
36	MINPP1
36	SHOC2
36	SORBS1
36	C11orf65,ATM
36	DSCAML1
36	DTX4
36	FAT3
36	FLI1
36	GDPD4
36	IGSF9B
36	KAT5
36	LOC105369438
36	LOC105369438
36	LOC338694
36	MMP10
36	NUP98
36	ODF3
36	OR5D13
36	PICALM
36	SIK2
36	TENM4
36	TMEM25
36	TRIM77
36	TSSC2
36	TSSC2
36	CLEC12B
36	COL2A1
36	DAZAP2
36	DDX12P
36	EP400
36	GALNT9
36	GAS2L3
36	HNF1A
36	KIF21A
36	KRT3
36	KRT76
36	LOC100287944
36	PTPRO
36	STAT2
36	ZNF641
36	COL4A1
36	FLT3
36	POSTN
36	RNF17
36	ACIN1
36	DLK1
36	DLK1
36	HECTD1
36	HIF1A-AS3
36	MIDEAS
36	SERPINA6
36	TDP1
36	TDP1
36	TEP1
36	TEP1
36	TRIM9
36	VSX2
36	ADAM10
36	FRMD5
36	GATM
36	GOLGA6L10
36	GOLGA6L10
36	GOLGA8T
36	MTMR10
36	NEO1
36	PEAK1
36	POTEB3
36	PSMA4
36	SCAPER
36	SECISBP2L
36	SLC30A4
36	TGM7
36	TM2D3
36	ZNF710
36	BEAN1
36	CNOT1
36	CTU2
36	KIAA0895L
36	LOC101927793
36	NECAB2
36	NECAB2
36	PDZD9
36	PKD1P6-NPIPP1
36	RAB26
36	SMG1P2
36	STX4
36	TUBB3
36	ABCC3
36	C17orf50
36	CCL15-CCL14
36	CDR2L
36	CLTC
36	DNAH2
36	FAM117A
36	GAA
36	METTL16
36	MYH10
36	MYH13
36	NF1
36	NPEPPS
36	PITPNM3
36	PITPNM3
36	RABEP1
36	SCN4A
36	SENP3-EIF4A1
36	SLC35G6
36	SMURF2
36	TBC1D3K,TBC1D3F
36	TBC1D3P1-DHX40P1,RNFT1-DT
36	TP53
36	ANKRD30B
36	FHOD3
36	MEP1B
36	MRO
36	MYO5B
36	MYO5B
36	MYOM1
36	PIEZO2
36	SERPINB4
36	SMAD7
36	ACP7
36	ADGRE2
36	ADGRE3
36	AP3D1
36	BRSK1
36	CARD8
36	CYP2A7
36	EIF3G
36	FARSA
36	KIR2DL1
36	KIR2DL1,KIR2DS2,LOC112267881,KIR2DS5,KIR2DS1,LOC102725023,KIR2DS3,KIR2DL2
36	LOC100420587
36	LOC112267881,KIR2DL1,KIR2DS2,KIR2DS1,LOC102725023,KIR2DS3,KIR2DL2,KIR2DS5
36	MFSD12
36	MUC16
36	NCLN
36	POU2F2
36	PRX
36	RAB4B-EGLN2
36	RFXANK
36	RNF225
36	SERTAD1
36	SLC5A5
36	TMPRSS9
36	VSTM1
36	ANKRD36B
36	CCDC88A
36	CDK15
36	CFAP36
36	DRC1
36	DYSF
36	FN1
36	LPIN1
36	MREG
36	NPHP1
36	OTX1
36	RGPD3
36	RIF1
36	SNED1
36	SNED1
36	SNED1,MTERF4
36	SNTG2
36	STK36
36	ZEB2
36	CDH4
36	LOC101926935
36	LOC105372582
36	SLC12A5
36	ZMYND8
36	PCBP3
36	PRDM15
36	UMODL1
36	FRG1FP
36	GGT3P
36	GGTLC2
36	MTMR3
36	RBFOX2
36	RIMBP3
36	TTC38
36	ZBED4
36	ABHD5
36	ACAP2
36	CCDC66
36	CD47
36	CHCHD6
36	CIP2A
36	CLRN1
36	GFM1
36	IQSEC1
36	KALRN
36	MAGI1
36	MAP3K13
36	MORC1
36	RBM15B
36	SDHAP1
36	SOX14
36	SOX14
36	UQCRC1
36	ZIC4
36	AADAT
36	ANXA10
36	GRIA2
36	MAPK10
36	MCUB
36	NMU
36	SPATA18
36	ADGRV1
36	C5orf49
36	C5orf52
36	CAST
36	CDH18
36	CLPTM1L
36	COL23A1
36	CYSTM1
36	FBN2
36	GABRA1
36	LOC202181
36	MROH2B
36	NDST1
36	PCDHB2
36	PDE8B
36	PRLR
36	RASA1,CCNH
36	SDHA
36	SUB1
36	TENT4A
36	TERT
36	TMED9
36	TTC23L
36	UGT3A1
36	WDR36
36	ZNF346
36	ADGB
36	CCDC162P
36	CDK19
36	COL12A1
36	COL19A1
36	DSP
36	EDN1
36	ELOVL2
36	ESR1
36	KCNQ5
36	KIF6
36	KLC4
36	LAMA2
36	LAMA2
36	LINC00266-3
36	LOC101928911
36	LOC101929057
36	NT5E
36	OGFRL1
36	PBX2
36	POLH
36	RIOK1
36	TXNDC5
36	AEBP1
36	AEBP1
36	AP5Z1
36	CARD11
36	CCZ1B
36	CNTNAP2
36	COPG2
36	CPED1
36	DGKB
36	FAM20C
36	FBXL18
36	FKBP9
36	FLNC
36	MGAM
36	MGAM
36	POM121
36	RAPGEF5
36	RBAKDN
36	SDK1
36	SLC26A4
36	TCAF2,TRPV6
36	THSD7A
36	UBN2
36	ZNF727
36	ZNF746
36	ADCY8
36	ANGPT2
36	ANK1
36	AZIN1
36	CCNE2
36	CNBD1
36	CSMD1
36	CYP11B1
36	IL7
36	MAF1
36	NDRG1
36	NRG1
36	PKHD1L1
36	PTDSS1
36	RGS22
36	RRM2B
36	SFRP1
36	SLC39A14
36	TRAPPC9
36	UBXN2B
36	ZMAT4
36	DAPK1
36	DMRT1
36	ELAVL2
36	FAM166B
36	GKAP1
36	IFT74
36	INVS
36	PMPCA,ENTR1
36	PTPN3
36	ST6GALNAC6
36	STKLD1
36	SYK
36	TRAF2
36	TSC1
36	TUBBP5
36	TUBBP5
36	UBAP2
36	GeneName
36	ATP11C
36	CFAP47
36	CUL4B
36	DKC1
36	GPM6B
36	GRIA3
36	HUWE1
36	IDH3G
36	IDH3G
36	IDS
36	LOC389906
36	MAP3K15
36	MECP2
36	REPS2
36	SEPTIN6
36	SPANXN1
36	STAG2
36	VCX3B
36	XIAP
37	ALDH4A1
37	ATP1A4
37	B4GALT2
37	CASZ1
37	CATSPER4
37	CD1C
37	CD55
37	CDCP2
37	CROCCP2
37	FAM41C
37	FUBP1
37	GDAP2
37	JAK1
37	KCNH1
37	KIF21B
37	LHX9
37	MEAF6
37	MTFR1L
37	MUC1
37	NBPF1
37	NBPF10
37	NBPF10
37	NBPF12
37	NBPF15
37	NBPF19
37	NBPF20
37	NBPF20
37	NBPF25P
37	NBPF25P
37	NBPF26
37	NBPF26
37	NBPF8
37	NFASC
37	OBSCN
37	PLEKHG5
37	PRAMEF27
37	QSOX1
37	RHOU
37	SEC16B,CRYZL2P-SEC16B
37	SORT1
37	SRGAP2B
37	TMEM222
37	ZBTB41
37	ADIRF
37	ADRB1
37	AGAP12P
37	AGAP12P
37	AGAP12P
37	ANKRD26
37	BUB3
37	C1QL3
37	CHST15
37	COX15
37	FGFR2
37	GATA3
37	HIF1AN
37	HSD17B7P2
37	LOC107984236
37	MKX
37	PARG
37	PARGP1-AGAP4,PARGP1
37	POLR3A
37	PTPN20
37	RSU1P2
37	SPRN
37	TUBB8
37	VPS26A
37	VWA2
37	ZMIZ1
37	CCDC15
37	COX8A
37	DLAT
37	EED
37	MAML2
37	MTA2
37	OR52D1
37	PKNOX2
37	TESMIN
37	TMEM132A
37	TPCN2
37	ANHX
37	ANKS1B
37	C2CD5
37	CD163
37	CHST11
37	LRP6
37	LRRC43
37	MSRB3
37	NACA
37	TAOK3
37	C13orf46
37	CENPJ
37	MPHOSPH8
37	ACIN1
37	BMP4
37	CHURC1-FNTB,MAX,FNTB
37	CINP
37	GALNT16
37	GEMIN2
37	JAG2
37	LRR1
37	MIPOL1
37	NEMF
37	POTEG
37	RALGAPA1
37	RBM23
37	RPS29
37	ARIH1
37	EMC7
37	GOLGA6L9
37	LOC101928042
37	LOC101928042
37	PWRN4
37	SORD2P
37	SORD2P
37	CYLD
37	LOC283922
37	NAE1
37	PRKCB
37	WWP2
37	CCDC47
37	KCNJ2-AS1
37	LUC7L3
37	MYCBPAP
37	MYHAS
37	MYO15B
37	SLC47A2
37	SPAG5-AS1
37	TAF15
37	TMIGD1
37	TRPV2
37	ZPBP2
37	ATP9B
37	FHOD3
37	GALNT1
37	PTPRM
37	ROCK1P1
37	ABCA7
37	ABCA7
37	ADGRE2
37	ARHGEF18
37	CAPN12
37	CD177
37	CELF5
37	CLPTM1
37	CYP4F11
37	DACT3
37	DOHH
37	FCGBP
37	KDM4B
37	LOC100507373
37	LOC101928804
37	MAU2
37	MKNK2
37	MYO9B
37	RANBP3
37	RASAL3
37	RUVBL2
37	RYR1
37	SAFB2
37	SPTBN4
37	SYNE4
37	WDR62
37	XRCC1
37	ZNF229
37	ZNF473
37	ZNF559
37	ZNF765-ZNF761,ZNF761
37	ZNF846
37	ALPG
37	ANKRD36
37	ANKRD36C
37	BCL11A
37	BIRC6
37	CPSF3
37	EFEMP1
37	GORASP2
37	KIF5C
37	METTL21A
37	NGEF
37	NRXN1
37	NUP35
37	PMS1
37	RAB17
37	RGPD4
37	UNC80
37	WDSUB1
37	XPO1
37	CTSZ
37	FAM83C
37	KIAA1755
37	MIR4477A,MIR4477B
37	NKAIN4
37	RAB22A
37	SAMHD1
37	ZNF512B
37	DSCAM
37	MCM3AP
37	BRD1
37	GGT5
37	MLC1
37	NAGA
37	PHF21B
37	TOM1
37	TPTEP1
37	BOC
37	CACNA2D3
37	KCNH8
37	PIK3CA
37	PLXNB1
37	RPL32P3
37	SATB1
37	SDHAP1
37	TNK2
37	ABCE1
37	FSTL5
37	KDR
37	MFAP3L
37	OPRPN
37	PRMT9
37	SLC4A4
37	SYNPO2
37	ADGRV1
37	ANKRA2
37	BTF3
37	C5orf34
37	C5orf60
37	CDHR2
37	CERT1
37	GUSBP1
37	GUSBP1
37	IQGAP2
37	LARP1
37	NPR3
37	PDE8B
37	PDE8B
37	PJA2
37	RANBP17
37	SLC6A18
37	CYP21A1P
37	GNL1
37	ITPR3
37	KLHL32
37	MAPK14
37	PDSS2
37	SYNE1
37	CNOT4
37	DPP6
37	EIF2AK1
37	EXOC4
37	FAM185A
37	FKBP9
37	LMBR1
37	MAFK
37	PMS2P7
37	TECPR1
37	TFEC
37	TMEM106B
37	CCAR2
37	DEFA3,DEFA1,DEFA1B
37	HSF1
37	IQANK1
37	MATN2
37	NEIL2
37	PPP3CC
37	SNTG1
37	SPIDR
37	CNTLN
37	ECPAS
37	FNBP1
37	HMCN2
37	NR6A1
37	OLFML2A
37	PLIN2
37	PTCH1
37	PTGER4P2-CDK2AP2P2
37	PTPRD
37	PTPRD
37	SOHLH1
37	SPATA31A5,SPATA31A7
37	TRPM6
37	GeneName
37	GeneName
37	ARHGEF6
37	ARSH
37	CXorf56
37	FRMPD3
37	GAGE2A,GAGE2B,GAGE2C
37	IGSF1
37	IGSF1
37	NXF5
37	PPP4R3C
37	PWWP3B
37	SLC16A2
37	SPANXB1
37	SPANXN1
37	SPANXN3
37	TAF1
37	UPRT
38	C1orf105
38	CDK11B
38	CEP170
38	COL16A1
38	COL24A1
38	DARS2
38	DDX11L17
38	HP1BP3
38	IARS2
38	ITGA10
38	LEPR
38	MMEL1
38	NBPF14
38	NBPF19
38	NBPF25P
38	NBPF8
38	PADI3
38	PDZK1P1
38	POGZ
38	RPRD2
38	SLC26A9
38	SRGAP2
38	USP33
38	AGAP4
38	AGAP4
38	CFAP46
38	HSD17B7P2
38	INPP5F
38	PCBD1
38	RHOBTB1
38	CD6
38	PIK3C2A
38	PRDX5
38	SYTL2
38	TNKS1BP1
38	CABP1
38	FAM222A
38	FAM66C
38	GOLT1B
38	ITGB7
38	KRT6C
38	OVOS2
38	PCBP2
38	SMARCC2
38	SMARCC2
38	STAT2
38	FNDC3A
38	BRF1,BTBD6
38	DHRS4L2
38	KCNK10
38	LOC112268124
38	NEMF
38	OSGEP
38	TOX4
38	ADAMTS7
38	ATP10A
38	GOLGA6L3
38	GOLGA8B
38	GOLGA8K,GOLGA8T
38	HERC2
38	TSPAN3
38	PKD1P3-NPIPA1
38	CHD3
38	MBTD1
38	MYOCD
38	SLC16A3
38	PHLPP1
38	ROCK1P1
38	CAPNS1
38	CGB3
38	CGB3
38	FCGBP
38	FCGRT
38	GMIP
38	LILRB3
38	MAP2K2
38	NFIC
38	PIH1D1
38	PSG3
38	RANBP3
38	SPINT2
38	ZSCAN5C
38	ZSCAN5C
38	ANKRD20A8P
38	ANKRD36
38	CARF
38	CNTNAP5
38	PAPOLG
38	POTEF
38	RGPD3
38	RGPD4
38	ACTR5
38	CABLES2
38	PREX1
38	PRPF6
38	PRPF6
38	DSCAM
38	LOC100133286
38	LOC101928269
38	PKNOX1
38	TEKT4P2
38	ACR
38	ARFGAP3
38	ARVCF
38	CELSR1
38	GRAMD4
38	LINC01310,MIR3667
38	RRP7BP
38	TPST2
38	AADACP1
38	COL6A5
38	FANCD2
38	HYAL2
38	LOC220729
38	PARP9
38	LIMCH1
38	USP17L6P
38	DELE1
38	LMBRD2
38	LOC646652
38	MOCS2
38	PCDHGB5,PCDHGA2,PCDHGB2,PCDHGB1,PCDHGA8,PCDHGA7,PCDHGB4,PCDHGA10,PCDHGB3,PCDHGB6,PCDHGA9,PCDHGA4,PCDHGA5,PCDHGA1,PCDHGA6,PCDHGA3
38	LRP11
38	RAB44
38	SYNE1
38	AASS
38	ADCY1
38	COL26A1
38	GPC2
38	BAALC-AS2
38	FAM85A
38	LOC729732
38	LOC729732
38	CCDC187
38	CNTNAP3B
38	DCAF10
38	MIGA2
38	PTGER4P2-CDK2AP2P2
38	GeneName
38	GAGE2C,GAGE2B,GAGE2A
38	GAGE2C,GAGE2B,GAGE2A
38	GAGE2E,GAGE13,GAGE8,GAGE12G,GAGE12D,GAGE2D
39	ACP6
39	ANKRD45
39	ATAD3B
39	CASQ1
39	CROCC
39	LRRC7
39	MUC1
39	NBPF12
39	NBPF25P
39	NPR1
39	PFN1P2
39	SORT1
39	SZT2
39	WDR77
39	CUBN
39	FAM171A1
39	PROSER2-AS1
39	SVIL2P
39	SVIL2P
39	ZEB1
39	AGBL2
39	CCDC83
39	DGKZ
39	LOC100133315
39	METTL15
39	TRIM51EP
39	VEGFB
39	DDX12P
39	LOC642846
39	PCBP2
39	PEBP1
39	PMEL
39	RECQL
39	RSRC2
39	TDG
39	LAMP1
39	STARD13
39	TMEM255B
39	DGLUCY
39	POTEG
39	POTEG
39	SYNE3
39	SYT16
39	ZBTB42
39	ADAMTS17
39	GOLGA6B
39	GOLGA6L4
39	HERC2P3
39	LOC440311
39	RASGRF1
39	RYR3
39	TLN2
39	PDXDC2P-NPIPB14P
39	CD79B
39	CNTD1
39	LOC107984974
39	UBE2O
39	FCGBP
39	LOC105376917
39	PRX
39	PSG3
39	RYR1
39	SIN3B
39	UBA2
39	USHBP1
39	ZNF100
39	ABCG8
39	CFAP36
39	CNTNAP5
39	KIF1A
39	RGPD3
39	TMEM131
39	TMEM198
39	UNC50
39	COL20A1
39	DEFB123
39	FRG1BP
39	ITCH
39	LOC101929413
39	BAGE2
39	CYP2D6,CYP2D7
39	GGT1
39	LOC284930
39	MICALL1
39	POM121L9P
39	LOC102723582
39	NIT2
39	OSBPL10
39	SEMA3G
39	ST6GAL1
39	CABS1
39	KIAA1109
39	LARP1B
39	TMEM128
39	C5orf15
39	CLTB
39	LCP2
39	LOC202181
39	NPR3
39	PLEKHG4B
39	PLPP1,MTREX
39	RUFY1-AS1
39	COX7A2
39	EXOC2
39	HLA-DQB2
39	TARID
39	EPHB6
39	POLR2J4
39	ADGRB1
39	MTFR1
39	USP17L2
39	VPS13B
39	CBWD3
39	CNTNAP3
39	CNTNAP3B
39	DAPK1
39	FREM1
39	OBP2A
39	PRPF4
39	SPATA6L
39	GeneName
39	GeneName
39	FLNA
43	ABL2
43	ACTA1
43	ARHGEF11
43	ARHGEF11
43	ARL8A
43	ASH1L
43	ATPAF1
43	AXDND1
43	CATSPERE
43	CELF3
43	CFAP74
43	CLCNKB
43	CMPK1
43	COG2
43	COL24A1
43	CROCCP2
43	CTH
43	DDX11L17
43	DDX11L17
43	ESPNP
43	FHAD1
43	FLG-AS1
43	GPATCH2
43	HHAT
43	INTS7
43	INTS7
43	KIFAP3
43	L1TD1
43	LCE1F
43	LINC00467
43	LMX1A
43	LOC105373289
43	LOC107985115
43	MUC1
43	NBPF12
43	NBPF26
43	NBPF26
43	NLRP3
43	NUP133
43	OLFML2B
43	OR2T4
43	PADI4
43	PHACTR4
43	PINK1
43	POLR3GL
43	QSOX1
43	RPS6KA1
43	SELP
43	SLC35F3
43	SNRNP40
43	SPATA46
43	TARS2
43	TMEM63A
43	TRIM33
43	UBR4
43	USH2A
43	ZNHIT6
43	ACADSB
43	ARHGAP12
43	BICC1
43	CCDC6
43	CDH23
43	CDH23
43	CUBN
43	CYP2C8
43	DCLRE1CP1,ACBD7-DCLRE1CP1
43	FBH1
43	FRMD4A
43	HMX2
43	LHPP
43	LRIT1
43	LYZL2
43	MALRD1
43	MALRD1
43	NEUROG3
43	NRP1
43	OPN4
43	PARGP1-AGAP4,PARGP1
43	PFKP
43	PTEN
43	PWWP2B
43	PWWP2B
43	ST8SIA6
43	WAC
43	YME1L1
43	ALG1L9P
43	AQP11
43	ARL2-SNX15
43	BEST1
43	C11orf95
43	CEP295
43	DYNC2H1
43	GSTP1
43	INPPL1
43	KMT5B
43	MUC2
43	MUS81
43	MYO7A
43	NCAPD3
43	SCN4B
43	SLC15A3
43	TMEM216
43	ANO4
43	BICDL1
43	CACNB3
43	CFAP54
43	CLEC1B
43	COPS7A
43	DDX12P
43	DDX55
43	DNM1L
43	GALNT9
43	GNB3
43	IGF1
43	IGFBP6
43	LMBR1L
43	LOC101927318
43	LOC642846
43	MIR8072
43	NAP1L1
43	NEDD1
43	OS9
43	OS9
43	OS9
43	PDE3A
43	SLCO1C1
43	SMARCD1
43	STX2
43	VDR
43	C13orf46
43	DGKH
43	F7
43	IFT88
43	ESRRB
43	FAM181A
43	LRRC9
43	OXA1L
43	RPGRIP1
43	SFTA3
43	SMOC1
43	SYNE3
43	TRIP11
43	ACSBG1
43	AP4E1
43	AQR
43	ARPIN-AP3S2,ARPIN
43	BCL2A1
43	CERS3
43	CGNL1
43	DAPK2
43	DISP2
43	DISP2
43	DNAJA4
43	GABRB3
43	IVD
43	LOC100288637
43	LOC100288637
43	LOC645752
43	LRRC49
43	LRRK1
43	LRRK1
43	MAP2K1
43	NRG4
43	NUSAP1
43	PCSK6
43	PLA2G4E
43	POLG
43	RAB8B
43	RPUSD2
43	SPPL2A
43	SPTBN5
43	SPTBN5
43	SPTBN5
43	TCF12
43	TIPIN
43	TUBGCP4
43	ULK3
43	UNC45A
43	ZNF609
43	CCDC113
43	CLEC16A
43	FOXF1
43	LMF1
43	LOC400499
43	NDRG4
43	NDRG4
43	NLRC5
43	PDXDC1
43	PIEZO1
43	PKD1L2
43	PKD1L2
43	PKD1L3
43	PRMT7
43	QPRT
43	SLC38A7
43	SPIRE2
43	ALOX12B
43	BAHCC1
43	BCAS3
43	CA10
43	CCDC200
43	CCDC40
43	CCDC40
43	CCDC57
43	CD300A
43	CHRNE
43	CLUH
43	CLUH
43	DGKE
43	EFCAB13
43	GAA
43	HAP1
43	HID1
43	KCNAB3
43	KIF19
43	KRT26
43	LINC00469
43	LOC105371730
43	MYO15B
43	MYO15B
43	MYO15B
43	MYO1C
43	NUFIP2
43	POLR2A
43	PRKAR1A
43	PRKCA
43	RBFOX3
43	RHOT1
43	RPH3AL
43	SEPTIN4-AS1
43	SEPTIN9
43	SLFN12L
43	TAOK1
43	TK1
43	TLCD3A
43	TMEM104
43	TNK1
43	UBE2Z
43	VEZF1
43	WIPI1
43	ALPK2
43	ANKRD20A5P
43	ATP9B
43	CCBE1
43	DCC
43	DSG2-AS1
43	SMAD2
43	TWSG1
43	ABCA7
43	ADGRE2
43	ARHGAP45
43	C19orf33
43	CATSPERG
43	CATSPERG
43	CCNE1
43	CD22
43	CELF5
43	CLEC17A
43	CNOT3
43	DPP9
43	FXYD3
43	GATAD2A
43	GMIP
43	HIF3A
43	HMG20B
43	HRC
43	KASH5
43	KIR2DS4,KIR2DS3,KIR3DS1,KIR2DS2,LOC102725023,LOC112268355,KIR2DS5,KIR2DS1
43	KIR3DX1
43	LILRA2
43	LILRB2
43	LRFN3
43	LSM14A
43	MED16
43	MED25
43	MYH14
43	NFIC
43	NUMBL
43	PAF1
43	RANBP3
43	RYR1
43	SCGB1B2P
43	SELENOV
43	SPTBN4
43	SUPT5H
43	TCF3
43	TEAD2
43	URI1
43	VAV1
43	ZNF681
43	ZNF71-SMIM17
43	ZNF772
43	ZNF813
43	ACOXL
43	ACTR2
43	ALPG
43	ANAPC1
43	ANKRD36C
43	BCL2L11
43	CCT7
43	COL6A3
43	CYP27C1
43	DNAH6
43	DNAH7
43	DNAJB2
43	EFEMP1
43	EML6
43	FBLN7
43	GCSHP3
43	GPN1
43	GTF3C3
43	IGFBP2
[truncated: 144,245 more rows]

## Sheet: TABLE 5
Patient	Response	Histology	CNV	SNPs	InDel
			Total	Total	Total
62	1	Endometrioid	49	726	22
89	1	Endometrioid	31	619	16
95	1	Endometrioid	103	1652	29
33	1	HGSOC	10	374	32
44	1	HGSOC	37	36984	139
65	1	HGSOC	25	297	17
69	1	HGSOC	63	163	164
94	1	HGSOC	74	477	32
59	1	LGSOC	188	513	45
37	0	Clear Cell Carcinoma	88	393	84
36	0	Endometrioid	229	444	34
85	0	Endometrioid	83	1222	39
88	0	Endometrioid	119	659	30
101	0	Glandular	59	455	25
117	0	Glandular	150	317	35
122	0	Glandular	89	337	24
34	0	HGSOC	30	314	52
38	0	HGSOC	34	179	28
39	0	HGSOC	17	173	14
43	0	HGSOC	76	140	655
45	0	HGSOC	53	36422	221
57	0	HGSOC	37	33821	203
58	0	HGSOC	149	38581	191
60	0	HGSOC	62	355	19
64	0	HGSOC	48	555	21
67	0	HGSOC	25	526	17
76	0	HGSOC	40	312	22
78	0	HGSOC	84	518	26
92	0	HGSOC	120	1094	60
98	0	HGSOC	64	515	25
120	0	HGSOC	97	1074	59
121	0	HGSOC	80	466	40
73	0	LGSOC	53	414	69
24	0	Mucinous	24	202	42
68	0	Mucinous	18	380	46

## Sheet: TABLE 6
All patients			HGSOC			Non-HGSOC
GENE	PERCENTAGE		GENE	PERCENTAGE		GENE	PERCENTAGE
NBPF14	68.5714		NBPF14	71.4286		NBPF1	64.2857
TP53	62.8571		NBPF9	66.6667		NBPF14	64.2857
NBPF12	57.1429		TP53	61.9048		TP53	64.2857
NBPF9	51.4286		NBPF12	57.1429		NBPF12	57.1429
NBPF1	51.4286		COL22A1	52.381		NBPF10	50
BAGE2	48.5714		NBPF25P	52.381		NBPF8	50
NBPF8	45.7143		BAGE2	52.381		CDKN2B-AS1	50
NBPF10	45.7143		RYR1	52.381		RGPD3	42.8571
NBPF25P	42.8571		FRG1BP	47.619		SRSF3P2	42.8571
TTN	42.8571		DDX12P	47.619		TTN	42.8571

## Sheet: TABLE 7
TCGA-OV GDC
NBPF genes from Figure 2A-C with mutations > 50% patients
NBPF1
NBPF14
NBPF12
NBPF9
NBPF10

## Sheet: TABLE 8
🔹 Simple Logistic Regression Results for All_Patients:
Gene Odds Ratio P-Value FDR
1 TP53 0.382938 0.000042 0.000424
9 TTN 3.586999 0.000492 0.002460
6 NBPF8 0.493309 0.005161 0.017202
0 NBPF14 0.447052 0.018299 0.045748
3 NBPF9 1.599719 0.154525 0.309050
7 NBPF10 0.825990 0.449247 0.626387
2 NBPF12 0.809191 0.450852 0.626387
8 NBPF25P 0.886772 0.501110 0.626387
4 NBPF1 0.885540 0.740146 0.822384
5 BAGE2 0.959327 0.892965 0.892965
🔹 Multiple Logistic Regression Results for All_Patients:
Gene Odds Ratio P-Value FDR
8 Gene_TP53 0.450764 0.000677 0.004043
9 Gene_TTN 3.413564 0.000809 0.004043
6 Gene_NBPF8 0.588329 0.035762 0.119207
7 Gene_NBPF9 1.771601 0.083097 0.194686
4 Gene_NBPF14 0.567974 0.097343 0.194686
0 Gene_BAGE2 1.125585 0.701459 0.948125
3 Gene_NBPF12 0.956366 0.873761 0.948125
1 Gene_NBPF1 1.056218 0.881371 0.948125
2 Gene_NBPF10 0.966720 0.893431 0.948125
5 Gene_NBPF25P 1.011689 0.948125 0.948125
🔹 Simple Logistic Regression Results for HGSOC:
Gene Odds Ratio P-Value FDR
2 TP53 0.300408 2.030458e-07 0.000002
8 FRG1BP 0.552199 2.748891e-03 0.011868
4 COL22A1 0.408236 4.747243e-03 0.011868
0 NBPF14 0.408236 4.747243e-03 0.011868
7 RYR1 2.021745 7.771688e-02 0.146026
5 NBPF25P 1.347911 8.761588e-02 0.146026
3 NBPF12 1.465056 2.111149e-01 0.301593
9 DDX12P 1.337639 3.532907e-01 0.441613
1 NBPF9 1.312627 4.313934e-01 0.479326
6 BAGE2 1.182052 5.618176e-01 0.561818
🔹 Multiple Logistic Regression Results for HGSOC:
Gene Odds Ratio P-Value FDR
9 Gene_TP53 0.351937 0.000006 0.000064
6 Gene_NBPF25P 1.529304 0.015080 0.070537
3 Gene_FRG1BP 0.637764 0.023325 0.070537
5 Gene_NBPF14 0.512753 0.035268 0.070537
1 Gene_COL22A1 0.512753 0.035268 0.070537
8 Gene_RYR1 2.090355 0.064643 0.107738
4 Gene_NBPF12 1.670018 0.093100 0.133000
2 Gene_DDX12P 1.537443 0.169929 0.212411
7 Gene_NBPF9 1.505395 0.236756 0.263063
0 Gene_BAGE2 1.374690 0.269666 0.269666
🔹 Simple Logistic Regression Results for non_HGSOC:
Gene Odds Ratio P-Value FDR
9 TTN 2.599585 0.001364 0.013640
0 NBPF1 0.423558 0.003984 0.016560
5 NBPF8 0.454158 0.004968 0.016560
7 RGPD3 0.530182 0.008373 0.020934
4 NBPF10 0.579816 0.011883 0.023766
3 NBPF12 1.757665 0.058708 0.083869
8 SRSF3P2 1.757665 0.058708 0.083869
6 CDKN2B-AS1 0.578234 0.109824 0.137281
2 TP53 1.450522 0.155566 0.172851
1 NBPF14 1.222104 0.614415 0.614415
🔹 Multiple Logistic Regression Results for non_HGSOC:
Gene Odds Ratio P-Value FDR
9 Gene_TTN 2.669943 0.000996 0.009960
1 Gene_NBPF1 0.465793 0.010442 0.040296
5 Gene_NBPF8 0.494040 0.012089 0.040296
6 Gene_RGPD3 0.565852 0.017978 0.044945
2 Gene_NBPF10 0.612912 0.023859 0.047718
7 Gene_SRSF3P2 1.863576 0.036934 0.052763
3 Gene_NBPF12 1.863576 0.036934 0.052763
8 Gene_TP53 1.550065 0.094213 0.117766
0 Gene_CDKN2B-AS1 0.654657 0.216223 0.240248
4 Gene_NBPF14 1.330955 0.472703 0.472703

## Sheet: TABLE 9
Lymphocytes					Granulocytes					T cells					NK cells					GD T cells					B cells					Mon/Mac					DCs
Benign	Ovarian cancer	HGSOC	Non-HGSOC		Benign	Ovarian cancer	HGSOC	Non-HGSOC		Benign	Ovarian cancer	HGSOC	Non-HGSOC		Benign	Ovarian cancer	HGSOC	Non-HGSOC		Benign	Ovarian cancer	HGSOC	Non-HGSOC		Benign	Ovarian cancer	HGSOC	Non-HGSOC		Benign	Ovarian cancer	HGSOC	Non-HGSOC		Benign	Ovarian cancer	HGSOC	Non-HGSOC
0.939778	0	0	0.07101		91.4845	97.58	97.58	93.3694		0	0	0	0		0.939778	0.371199	6.97785	0.372723		0	0	0	0		0	0	0	0		0.095896	0	0	0.133144		0	0	0	0
1.09489	0.248007	0.248007	0.051099		85.737	93.8379	93.8379	96.6491		0	0	0	0.036233		1.09489	6.97785	0.348432	1.04635		0	0	0	0.010657		0	0	0	0		0.364964	0.072065	0.072065	0.281042		0	0	0	0
17.4888	0	0	1.07674		42.7868	94.1926	94.1926	89.6383		0.179372	0	0	0.027486		17.3094	0.348432	0.068716	0.102881		0.179372	0	0	0		0	0	0	0		0.538117	0.188253	0.188253	0.364702		0	0	0	0.002171
2.45017	0.348432	0.348432	0.102881		66.579	85.6878	85.6878	87.1139		0	0	0	0		2.45017	0.187568	0	0.187568		0	0	0	0		0	0	0	0		0.95515	0.348432	0.348432	2.36626		0	0	0	0
7.51494	0.024697	0.024697	0.189895		15.7075	93.6028	93.6028	82.5499		0.59778	0.007553	0.007553	0.048912		6.83177	0.236967	0.05627	0.387156		0.59778	0.005147	0.005147	0.042439		0.0853971	0	0	0		2.56191	0.366338	0.366338	3.37424		0	0	0	0.005035
6.49606	0.372723	0.372723	0.019337		36.148	92.8674	92.8674	70.2318		0.365579	0	0	0.005147		6.13048	0.068716	0.248007	0.011374		0.267154	0	0	0		0	0	0	0.001072		7.1991	0.406607	0.406607	3.05519		0	0	0	0.010237
0.170647	17.9089	17.9089	4.31887		68.5216	54.3996	54.3996	63.4922		0	0	0	0.157924		0.170647	0	0	0.033918		0	0	0	0.157924		0	0	0	0		1.67377	2.07039	2.07039	12.215		0.000595	0	0	0.027465
10.8838	0.035223	0.035223	1.12362		77.4769	86.1174	86.1174	66.4428		0.0530683	0.001305	0.001305	0.214954		10.8308	0.05627	0	4.16094		0.0506561	0.001137	0.001137	0.170986		0	0	0	0.092821		1.17956	3.19483	3.19483	7.61377		0.012061	0	0	0.095264
15.4337	0.016365	0.016365	1.14778		30.316	89.6743	89.6743	49.4818		5.11905	0.005687	0.005687	0.593242		10.1531	0.248007	0.008812	4.55664		0.085034	0.005351	0.005351	1.06176		0.161565	0	0	0.00299		6.72619	4.76352	4.76352	12.5892		0.127551	0	0	0.500802
4.4898	0.236967	0.236967	0.638234		79.6941	86.8624	86.8624	83.2753		0.113379	0	0	0.450666		4.37642	0	0.016465	0.236967		0.0907029	0	0	0.226592		0	0	0	0		1.65533	4.93681	4.93681	7.50145		0.15873	0	0	0.052871
0.714458	0.15456	0.15456	0		62.7803	87.037	87.037	90.5464		0.297102	0	0	0		0	0	0.072465	0.371199		0.254658	0	0	0		0.381988	0	0	0		1.5869	5.40958	5.40958	6.87538		0.173899	0	0	0
9.18346	7.02548	7.02548	0.604388		0	60.3239	60.3239	41.7028		0.955745	0.04763	0.04763	0.166564		8.22772	0.008812	0.815848	0.331197		0.893414	0.04763	0.04763	0.166564		0	0	0	0.066625		12.861	7.38271	7.38271	10.7981		3.51132	0	0	0.428306
	0.478469	0.478469	0.104502			68.3343	68.3343	86.1868			0.008232	0.008232	0.040193			0.140983	0	0.140983			0.001305	0.001305	0.040193			0.002275	0.002275	0.006394			7.43421	7.43421	9.16399			0	0	0
	7.17928	7.17928	0.446042			51.3858	51.3858	77.965			1.06229	1.06229	0.114845			0.016465	0.123184	0.251516			0.375446	0.375446	0.111881			0.054773	0.054773	0			32.7409	32.7409	1.41			0	0	0.00815
	0.389301	0.389301				65.7823	65.7823				0.001072	0.001072				0.387156	0.099089				0	0				0	0				0.469735	0.469735				0.002145	0.002145
	0.426805	0.426805				60.3626	60.3626				0.297549	0.297549				0.072465	0.081796				0.260247	0.260247				0.004581	0.004581				15.0753	15.0753				0.009542	0.009542
	0.115092	0.115092				54.0037	54.0037				0.030392	0.030392				0.815848	0.15456				0.00686	0.00686				0.006072	0.006072				13.7066	13.7066				0.010657	0.010657
	0.100783	0.100783				90.5109	90.5109				0.023923	0.023923				0	17.9089				0.007553	0.007553				0.003694	0.003694				2.40964	2.40964				0.018324	0.018324
	14.6325	14.6325				77.5757	77.5757				14.381	14.381				0.331197	0.047056				0.00299	0.00299				0	0				3.8441	3.8441				0.023189	0.023189
	0.467967	0.467967				58.4983	58.4983				0.19568	0.19568				0.123184	0.451555				0.073276	0.073276				0.173198	0.173198				18.8894	18.8894				0.025813	0.025813
	6.89193	6.89193				76.8748	76.8748				2.56787	2.56787				0.251516	0.07101				0.027486	0.027486				0.008039	0.008039				14.9033	14.9033				0.046428	0.046428
	0.07101					93.3694					0					0.099089					0					0					0.133144					0
	0.051099					96.6491					0.036233					0.081796					0.010657					0					0.281042					0
	1.07674					89.6383					0.027486					0.011374					0					0					0.364702					0.002171
	0.102881					87.1139					0					0.033918					0					0					2.36626					0
	0.189895					82.5499					0.048912					4.16094					0.042439					0					3.37424					0.005035
	0.019337					70.2318					0.005147					0.15456					0					0.001072					3.05519					0.010237
	4.31887					63.4922					0.157924					17.9089					0.157924					0					12.215					0.027465
	1.12362					66.4428					0.214954					4.55664					0.170986					0.092821					7.61377					0.095264
	1.14778					49.4818					0.593242					0.047056					1.06176					0.00299					12.5892					0.500802
	0.638234					83.2753					0.450666					0.372723					0.226592					0					7.50145					0.052871
	0					90.5464					0					1.04635					0					0					6.87538					0
	0.604388					41.7028					0.166564					0.451555					0.166564					0.066625					10.7981					0.428306
	0.104502					86.1868					0.040193					0.07101					0.040193					0.006394					9.16399					0
	0.446042					77.965					0.114845					0.102881					0.111881					0					1.41					0.00815

## Sheet: TABLE 10
Early NK cells			Late NK cells			NK cells					Early NK cells					Late NK cells					T cells					GD T cells					B cells					Mon/Mac					DCs					Lymphocytes
Benign	Ovarian cancer		Benign	Ovarian cancer		HGSOC R	HGSOC NR	Non-HGSOC R	Non-HGSOC NR		HGSOC R	HGSOC NR	Non-HGSOC R	Non-HGSOC NR		HGSOC R	HGSOC NR	Non-HGSOC R	Non-HGSOC NR		HGSOC R	HGSOC NR	Non-HGSOC R	Non-HGSOC NR		HGSOC R	HGSOC NR	Non-HGSOC R	Non-HGSOC NR		HGSOC R	HGSOC NR	Non-HGSOC R	Non-HGSOC NR		HGSOC R	HGSOC NR	Non-HGSOC R	Non-HGSOC NR		HGSOC R	HGSOC NR	Non-HGSOC R	Non-HGSOC NR		HGSOC R	HGSOC NR	Non-HGSOC R	Non-HGSOC NR
0.939778	6.88259		0	0.095261		6.97785	0.348432	0.387156	0.372723		6.88259	0	0.129474	0.012775		0.095261	0.348432	0.011509	0		0.04763	0	0.048912	0.036233		0.04763	0	0.042439	0.010657		0	0	0	0		7.38271	0.348432	3.37424	0.281042		0	0	0.005035	0		7.02548	0.348432	0.189895	0.051099
1.09489	0.248007		0	0		0.248007	0.068716	4.16094	1.04635		0.248007	0.236967	0.798749	1.04635		0	0	0.017099	0		0	0	0.214954	0.027486		0	0	0.170986	0		0	0	0.092821	0		0.072065	4.93681	7.61377	0.364702		0	0	0.095264	0.002171		0.248007	0.236967	1.12362	1.07674
17.3094	0.798749		0	0.002058		17.9089	0	4.55664	0.102881		16.9255	0.045811	0.102881	0.07101		0.002058	0.022905	0	0		0.007553	0.023923	0	0		0.005147	0.007553	0	0		0	0.003694	0	0		0.366338	2.40964	2.36626	0.133144		0	0.018324	0	0		17.9089	0.100783	0.102881	0.07101
2.45017	0.386084		0	0.001072		0.123184	0.05627	0.140983	0.187568		0.386084	4.03405	0.05627	4.08542		0.001072	0.00877	0	0.075529		0.001072	2.56787	0.040193	0.157924		0	0.027486	0.040193	0.157924		0	0.008039	0.006394	0		0.469735	14.9033	9.16399	12.215		0.002145	0.046428	0	0.027465		0.389301	6.89193	0.104502	4.31887
6.74637	16.9255		0.085397	0.000867		0.815848	0		0.011374		0.122316	0.014407		0.076519		0.000867	0		0.005277		0.297549	0		0.593242		0.260247	0		1.06176		0.004581	0		0.00299		15.0753	2.07039		12.5892		0.009542	0		0.500802		0.426805	0.024697		1.14778
6.03206	0.129474		0.098425	0.011509			0		0.033918			0		0.011374			0		0			0		0.005147			0		0			0		0.001072			0		3.05519			0		0.010237			0		0.019337
0.170053	4.08542		0.000595	0.017099			0.008812		0.236967			0		0.11959			0		0.067978			0		0.450666			0		0.226592			0		0			0.188253		7.50145			0		0.052871			0		0.638234
10.809	4.55315		0.02171	0			0.016465		0.371199			0.007553		0.237948			0.001259		0.133251			0.005687		0.166564			0.005351		0.166564			0		0.066625			4.76352		10.7981			0		0.428306			0.016365		0.604388
9.22619	0.122316		0.926871	0			0.072465		0.331197			4.55315		0			0.001486		0			1.06229		0			0.375446		0			0.054773		0			32.7409		6.87538			0		0			7.17928		0
4.33107	0		0.045351	0.348432			0		0.251516			0.072465		0.263772			0		0.067425			0.030392		0.114845			0.00686		0.111881			0.006072		0			13.7066		1.41			0.010657		0.00815			0.115092		0.446042
0	0.236967		0	0			0.099089					0.206921					0.044595					14.381					0.00299					0					3.8441					0.023189					14.6325
8.16539	0.045811		0.062331	0.022905			0.081796					0.087432					0.011658					0.19568					0.073276					0.173198					18.8894					0.025813					0.467967
	0.104047			0.00877			0.15456					0.033918					0					0.001305					0.001137					0					3.19483					0					0.035223
	0			0			0.047056					0.15456					0					0					0					0					5.40958					0					0.15456
	0			0			0.451555					0.372723					0					0					0					0					0.406607					0					0.372723
	0			0			0.07101					0.448565					0.00299					0.008232					0.001305					0.002275					7.43421					0					0.478469
	0.007553			0.001259
	0.55315			0.001486
	0.072465			0
	0.206921			0.044595
	0.087432			0.011658
	0.033918			0
	0.15456			0
	0.372723			0
	0.448565			0.00299
	0.020958			0
	1.04635			0
	0.07101			0
	4.08542			0.075529
	0.076519			0.005277
	0.011374			0
	0.11959			0.067978
	0.237948			0.133251
	0			0
	0.263772			0.067425

[truncated: 2 more sheets: TABLE 11, TABLE 12]
